# Supplementary material for: Complementary Nucleobase Interactions Drive Co-Assembly of Drugs and Nanocarriers for Selective Cancer Chemotherapy
Source: Pharmaceutics. 2021 Nov 15;13(11):1929. doi: 10.3390/pharmaceutics13111929 (PMC8625492; doi:10.3390/pharmaceutics13111929)
Supplement: Supplementary file 1 [file pharmaceutics-13-01929-s001.zip]

Archive with 1 entries (1 files):
- pharmaceutics-1448187-supplementary.pdf
